# Supplementary material for: Public perspectives and media reporting of wolf reintroduction in Colorado
Source: PeerJ. 2020 May 7;8:e9074. doi: 10.7717/peerj.9074 (PMC7224228; doi:10.7717/peerj.9074)
Supplement: Supplemental Information 3 [file peerj-08-9074-s003.r]

#   Load packages
library(weights)
library(questionr)
library(survey)
library(Rmisc)
library(tidyr)
library(dplyr)
library(data.table)
library(ggplot2)
library(sf)
library(tigris)
library(noncensus)

#   Read in data
swp = read.csv("./swp_data.csv", header=T, stringsAsFactors=F)
data(zip_codes)
data(counties)
coCounties = counties("CO", cb=T, resolution="5m", class="sf")

#   Process data
##      Bin community size
swp$commGroup = swp$commSize
swp$commGroup[swp$commGroup == 1 |
                  swp$commGroup == 2 |
                  swp$commGroup == 3 |
                  swp$commGroup == 4] = "City\n(25k-250k people)"
swp$commGroup[swp$commGroup == 5 |
                  swp$commGroup == 6 |
                  swp$commGroup == 7] = "Town\n(5k-25k people)"
swp$commGroup[swp$commGroup == 8] = "Farm or Rural Area\n(< 5k people)"

##      Binarize children in household
swp$children = ifelse(!is.na(swp$nChildren),
                      ifelse(swp$nChildren < 1,
                             "No Children", "Children"),
                      NA)

##      Extract dog or cat ownership
swp$petOwn = rep(NA,nrow(swp))
for (i in 1:nrow(swp)) {
    if (grepl("1", swp$pets[i]) | grepl("2", swp$pets[i])) {
        swp$petOwn[i] = "Own\nDogs or Cats"
    } else {
        swp$petOwn[i] = "Do Not Own\nDogs or Cats"
    }
}

##      Binarize identification
swp$idWildlife = swp$identifyWildAdv
swp$idWildlife[swp$idWildlife == 3 |
                   swp$idWildlife == 4] = 2

swp$idAnimalRights = swp$identifyAnimRightsAdv
swp$idAnimalRights[swp$idAnimalRights == 3 |
                       swp$idAnimalRights == 4] = 2

swp$idGun = swp$identifyGunRightsAdv
swp$idGun[swp$idGun == 3 |
              swp$idGun == 4] = 2

swp$idProperty = swp$identifyPropRightsAdv
swp$idProperty[swp$idProperty == 3 |
                   swp$idProperty == 4] = 2

swp$idHunter = swp$identifyHunter
swp$idHunter[swp$idHunter == 3 |
                 swp$idHunter == 4] = 2

swp$idRancher = swp$identifyRancher
swp$idRancher[swp$idRancher == 3 |
                  swp$idRancher == 4] = 2

swp$idConservationist = swp$identifyConserv
swp$idConservationist[swp$idConservationist == 3 |
                          swp$idConservationist == 4] = 2

##      Bin perceived impact
swp$impact = rep(NA,nrow(swp))
for (i in 1:nrow(swp)) {
    if (swp$impactExtent[i] < 4) {
        swp$impact[i] = "Negative"
    } else if (swp$impactExtent[i] == 4) {
        swp$impact[i] = "None"
    } else if (swp$impactExtent[i] > 4) {
        swp$impact[i] = "Positive"
    }
}


#   Define survey design
swpSvy = svydesign(id=~1, strata=~region, weight=~weight, data=swp)


#   Define map theme
##      Original source:
##      https://timogrossenbacher.ch/2016/12/beautiful-thematic-maps-with-ggplot2-only/
theme_map <- function(...) {
    theme_minimal() +
        theme(
            text=element_text(color="#22211d"),
            axis.line=element_blank(),
            axis.text.x=element_blank(),
            axis.text.y=element_blank(),
            axis.ticks=element_blank(),
            axis.title.x=element_blank(),
            axis.title.y=element_blank(),
            panel.grid=element_line(color="transparent"),
            panel.background=element_rect(fill="transparent", color=NA), 
            panel.border=element_blank(),
            panel.spacing=unit(c(-.1,0.2,.2,0.2), "cm"),
            plot.background=element_rect(fill="transparent", color=NA),
            plot.title=element_text(hjust=0.5, color="#4e4d47", face="bold"),
            plot.subtitle=element_text(hjust=0.5, color="#4e4d47", 
                                       margin=margin(b=-0.1, t=-0.1, l=2, unit="cm"), 
                                       debug=F),
            plot.margin=unit(c(.5,.5,.2,.5), "cm"),
            plot.caption=element_text(size=6, 
                                      hjust=0.92, 
                                      margin=margin(t=0.2, b=0, unit = "cm"), 
                                      color = "#939184"),
            ...
        )
}

#   Add region for counties
eastPlainsCounties = c("Baca","Bent","Cheyenne","Crowley","Elbert","Huerfano",
                      "Kiowa","Kit Carson","Las Animas","Lincoln","Logan",
                      "Morgan","Otero","Phillips","Prowers","Sedgwick",
                      "Washington","Yuma")
westSlopeCounties = c("Alamosa","Archuleta","Chaffee","Clear Creek","Conejos",
                      "Costilla","Custer","Delta","Dolores","Eagle","Fremont",
                      "Garfield","Gilpin","Grand","Gunnison","Hinsdale",
                      "Jackson","La Plata","Lake","Mesa","Mineral","Moffat",
                      "Montezuma","Montrose","Ouray","Park","Pitkin",
                      "Rio Blanco","Rio Grande","Routt","Saguache","San Juan",
                      "San Miguel","Summit","Teller")
frontRangeCounties = c("Adams","Arapahoe","Boulder","Denver","Douglas",
                       "El Paso","Jefferson","Larimer","Pueblo","Weld",
                       "Broomfield")
coCounties$region = NA
for (i in 1:nrow(coCounties)) {
    if (coCounties$NAME[i] %in% eastPlainsCounties) {
        coCounties$region[i] = "Eastern Plains"
    } else {
        if (coCounties$NAME[i] %in% westSlopeCounties) {
            coCounties$region[i] = "Western Slope"
        } else {
            if (coCounties$NAME[i] %in% frontRangeCounties) {
                coCounties$region[i] = "Front Range"
            }
        }
    }
}

#   Aggregate region shapes
coRegions = coCounties %>%
    group_by(region) %>%
    dplyr::summarize()

#   Summarize sample by region
swpRegions = swp %>%
    group_by(region) %>%
    dplyr::summarize(regionN = n(),
                     regionSupport = sum(votingIntention == 1) / length(votingIntention)) %>%
    as.data.frame()
coCounties = left_join(coCounties, swpRegions, by=c("region"))
coRegions = left_join(coRegions, swpRegions, by=c("region"))

#   Set region labels
coRegions$label = paste0(coRegions$region, "\n(N = ", coRegions$regionN, ")")

frontRangeLabel = coCounties[coCounties$NAME == "Larimer" |
                                 coCounties$NAME == "Weld" |
                                 coCounties$NAME == "Boulder" |
                                 coCounties$NAME == "Broomfield",] %>%
    group_by(region) %>%
    dplyr::summarize()
frontRangeLabel$regionN = coRegions$regionN[coRegions$region == "Front Range"]
frontRangeLabel$label = coRegions$label[coRegions$region == "Front Range"]

easternPlainsLabel = coCounties[coCounties$NAME == "Lincoln" |
                                    coCounties$NAME == "Cheyenne" |
                                    coCounties$NAME == "Crowley" |
                                    coCounties$NAME == "Kiowa" |
                                    coCounties$NAME == "Otero",] %>%
    group_by(region) %>%
    dplyr::summarize()
easternPlainsLabel$regionN = coRegions$regionN[coRegions$region == "Eastern Plains"]
easternPlainsLabel$label = coRegions$label[coRegions$region == "Eastern Plains"]

#   Reorder region labels
coCounties$region = factor(coCounties$region,
                                levels=c("Western Slope","Front Range","Eastern Plains"))
coRegions$region = factor(coRegions$region,
                               levels=c("Western Slope","Front Range","Eastern Plains"))
coRegions$label = factor(coRegions$label,
                         levels=c("Western Slope\n(N = 277)",
                                  "Front Range\n(N = 365)",
                                  "Eastern Plains\n(N = 92)"))


#   FIGURE 1: State map
coCountiesPlot = ggplot(coCounties) +
    geom_sf(aes(geometry=geometry),
            color=NA) +
    geom_sf(aes(geometry=geometry, fill=region), coRegions,
            color=NA) +
    geom_sf(aes(geometry=geometry),
            fill=NA, color="#555555", size=0.1) +
    geom_sf(aes(geometry=geometry), coRegions,
            fill=NA, color="#000000", size=0.5) +
    geom_sf_text(aes(label=NAME), size=2.5) +
    geom_sf_text(aes(label=label), coRegions[coRegions$region == "Western Slope",], size=4) +
    geom_sf_text(aes(label=label), frontRangeLabel, size=4) +
    geom_sf_text(aes(label=label), easternPlainsLabel, size=4) +
    scale_fill_manual(name="Region", values=c("#BBCCEE","#EEEEBB","#FFCCCC")) +
    theme_map() +
    theme(legend.position="none",
          plot.margin=unit(rep(0,4), "in"))

ggsave("./paper_Fig1.pdf", coCountiesPlot, "pdf",
       width=8.5, height=6.5, units="in")
ggsave("./paper_Fig1.jpg", coCountiesPlot, "jpg",
       width=8.5, height=6.5, units="in")
ggsave("./paper_Fig1.png", coCountiesPlot, "png",
       width=8.5, height=6.5, units="in", dpi=600)


#   Summarize overall voting intention
###         Unweighted
# voteOverall = summarySE(swp, "votingIntention")
# voteOverall = rbind(voteOverall, voteOverall)
# voteOverall[2,3] = 1 - voteOverall[1,3]
# voteOverall[,1] = c("Yes","No")
# voteOverall$.id = factor(voteOverall$.id, levels=voteOverall$.id)
# voteOverall$type = "Overall"
###         Weighted
voteOverall = as.data.frame(svymean(~factor(votingIntention),
                                    swpSvy))
voteOverall = cbind(.id=rownames(voteOverall),
                    data.frame(voteOverall, row.names=NULL))
voteOverall = cbind(voteOverall,
                    data.frame(confint(svymean(~factor(votingIntention),
                                               swpSvy)),
                               row.names=NULL))
voteOverall = voteOverall[c(2,1),]
colnames(voteOverall) = c(".id","votingIntention","se","cilower","ciupper")
voteOverall[,1] = c("Yes","No")
voteOverall$.id = factor(voteOverall$.id, levels=voteOverall$.id)
voteOverall$type = "Overall"


#   FIGURE 2: Overall voting intention
voteOverallPlot = ggplot(aes(x=.id, y=votingIntention), data=voteOverall) +
    geom_bar(stat="identity") +
    geom_errorbar(aes(ymin=cilower, ymax=ciupper), width=0.4) +
    geom_text(aes(y=0.975, label=paste0(formatC(round(voteOverall$votingIntention,3)*100,
                                                format="f", digits=1),"%"))) +
    scale_x_discrete(name="Voting Intention") +
    scale_y_continuous(name="Weighted Proportion of Respondents",
                       limits=c(0,1), breaks=c(seq(0,1,0.25)), expand=c(0,0)) +
    theme_minimal() +
    theme(panel.grid.major.x=element_blank(),
          axis.text.x=element_text(margin=margin(b=10)))

ggsave("./paper_Fig2.pdf", voteOverallPlot, "pdf", width=4, height=4, units="in")
ggsave("./paper_Fig2.jpg", voteOverallPlot, "jpg", width=4, height=4, units="in")
ggsave("./paper_Fig2.png", voteOverallPlot, "png",
       width=4, height=4, units="in", dpi=600)


#   Summarize voting intention by demographics
##      By region
###         Unweighted (Weighted N/A)
sweep(table(swp$votingIntention, swp$region, useNA="no"),2,
      colSums(table(swp$votingIntention, swp$region, useNA="no")),'/')

voteRegion = summarySE(swp, "votingIntention", "region")
voteRegion = voteRegion[,-c(2,4)]
voteRegion$ciupper = voteRegion$votingIntention + voteRegion$ci
voteRegion$ci = voteRegion$votingIntention - voteRegion$ci
colnames(voteRegion) = c(".id","votingIntention","se","cilower","ciupper")
voteRegion[,1] = c("Eastern Plains","Front Range","Western Slope")
voteRegion = voteRegion[c(3,2,1),]
voteRegion$.id = factor(voteRegion$.id, levels=voteRegion$.id)
voteRegion$type = "Region"

##      By community size (binned)
###         Unweighted
# voteComm = summarySE(swp, "votingIntention", "commGroup")
# colnames(voteComm)[1] = ".id"
# voteComm = voteComm[c(2,3,1),]
# voteComm$.id = factor(voteComm$.id, levels=voteComm$.id)
# voteComm$type = "Community Size"
###         Weighted
voteComm = as.data.frame(svyby(~votingIntention, ~factor(commGroup),
                               swpSvy,
                               svymean, vartype=c("se","ci")))
colnames(voteComm) = c(".id","votingIntention","se","cilower","ciupper")
voteComm = voteComm[c(2,3,1),]
voteComm$.id = factor(voteComm$.id, levels=voteComm$.id)
voteComm$type = "Community Size"

##      By children in household
###         Unweighted
# voteChildren = summarySE(swp, "votingIntention", "children")
# voteChildren = voteChildren[-3,]
# colnames(voteChildren)[1] = ".id"
# voteChildren$.id = factor(voteChildren$.id, levels=voteChildren$.id)
# voteChildren$type = "Children in Household"
###         Weighted
voteChildren = as.data.frame(svyby(~votingIntention, ~factor(children),
                                   swpSvy,
                                   svymean, vartype=c("se","ci")))
colnames(voteChildren) = c(".id","votingIntention","se","cilower","ciupper")
voteChildren$.id = factor(voteChildren$.id, levels=voteChildren$.id)
voteChildren$type = "Children in Household"

##      By dog and cat ownership
###         Unweighted
# votePetOwn = summarySE(swp, "votingIntention", "petOwn")
# colnames(votePetOwn)[1] = ".id"
# votePetOwn = votePetOwn[c(2,1),]
# votePetOwn$.id = factor(votePetOwn$.id, levels=votePetOwn$.id)
# votePetOwn$type = "Pet Ownership"
###         Weighted
votePetOwn = as.data.frame(svyby(~votingIntention, ~factor(petOwn),
                                 swpSvy,
                                 svymean, vartype=c("se","ci")))
colnames(votePetOwn) = c(".id","votingIntention","se","cilower","ciupper")
votePetOwn = votePetOwn[c(2,1),]
votePetOwn$.id = factor(votePetOwn$.id, levels=votePetOwn$.id)
votePetOwn$type = "Pet Ownership"

##      By gender
###         Unweighted
# voteGender = summarySE(swp, "votingIntention", "gender")
# voteGender = voteGender[-4,]
# colnames(voteGender)[1] = ".id"
# voteGender[,1] = c("Male","Female","Non-Binary")
# voteGender$.id = factor(voteGender$.id, levels=voteGender$.id)
# voteGender$type = "Gender"
###         Weighted
voteGender = as.data.frame(svyby(~votingIntention, ~factor(gender),
                                 swpSvy,
                                 svymean, vartype=c("se","ci")))
colnames(voteGender) = c(".id","votingIntention","se","cilower","ciupper")
voteGender[,1] = c("Male","Female","Non-Binary")
voteGender$.id = factor(voteGender$.id, levels=voteGender$.id)
voteGender$type = "Gender"

##      By age group
###         Unweighted
# voteAge = summarySE(swp, "votingIntention", "ageGroup")
# colnames(voteAge)[1] = ".id"
# voteAge$.id = factor(voteAge$.id, levels=voteAge$.id)
# voteAge$type = "Age Group"
###         Weighted
voteAge = as.data.frame(svyby(~votingIntention, ~factor(ageGroup),
                              swpSvy,
                              svymean, vartype=c("se","ci")))
colnames(voteAge) = c(".id","votingIntention","se","cilower","ciupper")
voteAge$.id = factor(voteAge$.id, levels=voteAge$.id)
voteAge$type = "Age Group"

##      By income
###         Unweighted
# voteIncome = summarySE(swp, "votingIntention", "income")
# voteIncome = voteIncome[-7,]
# colnames(voteIncome)[1] = ".id"
# voteIncome[,1] = c("< 10k","10k-25k","25k-50k","50k-100k","100k-250k","> 250k")
# voteIncome$.id = factor(voteIncome$.id, levels=voteIncome$.id)
# voteIncome$type = "Income"
###         Weighted
voteIncome = as.data.frame(svyby(~votingIntention, ~factor(income),
                                 swpSvy,
                                 svymean, vartype=c("se","ci")))
colnames(voteIncome) = c(".id","votingIntention","se","cilower","ciupper")
voteIncome[,1] = c("< 10k","10k-25k","25k-50k","50k-100k","100k-250k","> 250k")
voteIncome$.id = factor(voteIncome$.id, levels=voteIncome$.id)
voteIncome$type = "Income"

##      By education
###         Unweighted
# voteEducation = summarySE(swp, "votingIntention", "education")
# colnames(voteEducation)[1] = ".id"
# voteEducation[,1] = c("Less than\nHigh School","High School","Associate's",
#                       "Bachelor's","Graduate/\nProfessional")
# voteEducation$.id = factor(voteEducation$.id, levels=voteEducation$.id)
# voteEducation$type = "Education"
###         Weighted
voteEducation = as.data.frame(svyby(~votingIntention, ~factor(education),
                                    swpSvy,
                                    svymean, vartype=c("se","ci")))
colnames(voteEducation) = c(".id","votingIntention","se","cilower","ciupper")
voteEducation[,1] = c("Less than\nHigh School","High School","Associate's",
                      "Bachelor's","Graduate/\nProfessional")
voteEducation$.id = factor(voteEducation$.id, levels=voteEducation$.id)
voteEducation$type = "Education"

#   Combine voting intention by demographics
voteCombined = rbindlist(list(voteRegion, voteComm, voteChildren, votePetOwn,
                              voteGender[voteGender$.id != "Non-Binary",],
                              voteAge, voteIncome, voteEducation),
                         use.names=F)
voteCombined$type = factor(voteCombined$type, levels=unique(voteCombined$type))


#   FIGURE 3: Voting intention by demographics
voteCombinedPlot = ggplot(aes(x=.id, y=votingIntention), data=voteCombined) +
    geom_bar(stat="identity") +
    geom_errorbar(aes(ymin=cilower, ymax=ifelse(ciupper <= 1, ciupper, 1), width=0.4)) +
    geom_text(aes(y=0.975, label=paste0(formatC(round(voteCombined$votingIntention,3)*100,
                                                format="f", digits=1),"%")), size=2.5) +
    facet_wrap(facets=vars(type), nrow=2, drop=T, scales="free") +
    scale_x_discrete(name="Demographic Group") +
    scale_y_continuous(name="Proportion that Would Vote in Favor of Wolf Reintroduction",
                       limits=c(0,1), breaks=c(seq(0,1,0.25)), expand=c(0,0)) +
    theme_minimal() +
    theme(panel.grid.major.x=element_blank(),
          axis.text.x=element_text(angle=45, hjust=1, vjust=0.9,
                                   margin=margin(b=10)),
          strip.background=element_rect(fill="grey85", color=NA))

ggsave("./paper_Fig3.pdf", voteCombinedPlot, "pdf", width=10, height=8, units="in")
ggsave("./paper_Fig3.jpg", voteCombinedPlot, "jpg", width=10, height=8, units="in")
ggsave("./paper_Fig3.png", voteCombinedPlot, "png",
       width=10, height=8, units="in", dpi=600)


#   Summarize voting intention by identity
##      Wildlife advocate
###         Unweighted
# idWildlife = summarySE(swp, "votingIntention", "idWildlife")
# colnames(idWildlife)[1] = ".id"
# idWildlife[,1] = c("Do Not\nIdentify As","Identify As")
# idWildlife = idWildlife[c(2,1),]
# idWildlife$.id = factor(idWildlife$.id, levels=idWildlife$.id)
# idWildlife$type = "Wildlife\nAdvocate"
###         Weighted
idWildlife = as.data.frame(svyby(~votingIntention, ~factor(idWildlife),
                                 swpSvy,
                                 svymean, vartype=c("se","ci")))
colnames(idWildlife) = c(".id","votingIntention","se","cilower","ciupper")
idWildlife[,1] = c("Do Not\nIdentify As","Identify As")
idWildlife = idWildlife[c(2,1),]
idWildlife$.id = factor(idWildlife$.id, levels=idWildlife$.id)
idWildlife$type = "Wildlife\nAdvocate"

##      Animal rights advocate
###         Unweighted
# idAnimalRights = summarySE(swp, "votingIntention", "idAnimalRights")
# colnames(idAnimalRights)[1] = ".id"
# idAnimalRights[,1] = c("Do Not\nIdentify As","Identify As")
# idAnimalRights = idAnimalRights[c(2,1),]
# idAnimalRights$.id = factor(idAnimalRights$.id, levels=idAnimalRights$.id)
# idAnimalRights$type = "Animal Rights\nAdvocate"
###         Weighted
idAnimalRights = as.data.frame(svyby(~votingIntention, ~factor(idAnimalRights),
                                     swpSvy,
                                     svymean, vartype=c("se","ci")))
colnames(idAnimalRights) = c(".id","votingIntention","se","cilower","ciupper")
idAnimalRights[,1] = c("Do Not\nIdentify As","Identify As")
idAnimalRights = idAnimalRights[c(2,1),]
idAnimalRights$.id = factor(idAnimalRights$.id, levels=idAnimalRights$.id)
idAnimalRights$type = "Animal Rights\nAdvocate"

##      Gun rights advocate
###         Unweighted
# idGun = summarySE(swp, "votingIntention", "idGun")
# colnames(idGun)[1] = ".id"
# idGun[,1] = c("Do Not\nIdentify As","Identify As")
# idGun = idGun[c(2,1),]
# idGun$.id = factor(idGun$.id, levels=idGun$.id)
# idGun$type = "Gun Rights\nAdvocate"
###         Weighted
idGun = as.data.frame(svyby(~votingIntention, ~factor(idGun),
                            swpSvy,
                            svymean, vartype=c("se","ci")))
colnames(idGun) = c(".id","votingIntention","se","cilower","ciupper")
idGun[,1] = c("Do Not\nIdentify As","Identify As")
idGun = idGun[c(2,1),]
idGun$.id = factor(idGun$.id, levels=idGun$.id)
idGun$type = "Gun Rights\nAdvocate"

##      Property rights advocate
###         Unweighted
# idProperty = summarySE(swp, "votingIntention", "idProperty")
# colnames(idProperty)[1] = ".id"
# idProperty[,1] = c("Do Not\nIdentify As","Identify As")
# idProperty = idProperty[c(2,1),]
# idProperty$.id = factor(idProperty$.id, levels=idProperty$.id)
# idProperty$type = "Property Rights\nAdvocate"
###         Weighted
idProperty = as.data.frame(svyby(~votingIntention, ~factor(idProperty),
                                 swpSvy,
                                 svymean, vartype=c("se","ci")))
colnames(idProperty) = c(".id","votingIntention","se","cilower","ciupper")
idProperty[,1] = c("Do Not\nIdentify As","Identify As")
idProperty = idProperty[c(2,1),]
idProperty$.id = factor(idProperty$.id, levels=idProperty$.id)
idProperty$type = "Property Rights\nAdvocate"

##      Hunter
###         Unweighted
# idHunter = summarySE(swp, "votingIntention", "idHunter")
# colnames(idHunter)[1] = ".id"
# idHunter[,1] = c("Do Not\nIdentify As","Identify As")
# idHunter = idHunter[c(2,1),]
# idHunter$.id = factor(idHunter$.id, levels=idHunter$.id)
# idHunter$type = "Hunter"
###         Weighted
idHunter = as.data.frame(svyby(~votingIntention, ~factor(idHunter),
                               swpSvy,
                               svymean, vartype=c("se","ci")))
colnames(idHunter) = c(".id","votingIntention","se","cilower","ciupper")
idHunter[,1] = c("Do Not\nIdentify As","Identify As")
idHunter = idHunter[c(2,1),]
idHunter$.id = factor(idHunter$.id, levels=idHunter$.id)
idHunter$type = "Hunter"

##      Rancher
###         Unweighted
# idRancher = summarySE(swp, "votingIntention", "idRancher")
# colnames(idRancher)[1] = ".id"
# idRancher[,1] = c("Do Not\nIdentify As","Identify As")
# idRancher = idRancher[c(2,1),]
# idRancher$.id = factor(idRancher$.id, levels=idRancher$.id)
# idRancher$type = "Rancher"
###         Weighted
idRancher = as.data.frame(svyby(~votingIntention, ~factor(idRancher),
                                swpSvy,
                                svymean, vartype=c("se","ci")))
colnames(idRancher) = c(".id","votingIntention","se","cilower","ciupper")
idRancher[,1] = c("Do Not\nIdentify As","Identify As")
idRancher = idRancher[c(2,1),]
idRancher$.id = factor(idRancher$.id, levels=idRancher$.id)
idRancher$type = "Rancher"

##      Rancher
###         Unweighted
# idConservationist = summarySE(swp, "votingIntention", "idConservationist")
# colnames(idConservationist)[1] = ".id"
# idConservationist[,1] = c("Do Not\nIdentify As","Identify As")
# idConservationist = idConservationist[c(2,1),]
# idConservationist$.id = factor(idConservationist$.id, levels=idConservationist$.id)
# idConservationist$type = "Conservationist"
###         Weighted
idConservationist = as.data.frame(svyby(~votingIntention, ~factor(idConservationist),
                                        swpSvy,
                                        svymean, vartype=c("se","ci")))
colnames(idConservationist) = c(".id","votingIntention","se","cilower","ciupper")
idConservationist[,1] = c("Do Not\nIdentify As","Identify As")
idConservationist = idConservationist[c(2,1),]
idConservationist$.id = factor(idConservationist$.id, levels=idConservationist$.id)
idConservationist$type = "Conservationist"

#   Combine voting intention by identity
idCombined = rbindlist(list(idWildlife, idAnimalRights, idGun, idProperty,
                            idHunter, idRancher, idConservationist),
                       use.names=F)
idCombined$type = factor(idCombined$type, levels=unique(idCombined$type))

#   FIGURE 4: Voting intention by identity
idCombinedPlot = ggplot(aes(x=.id, y=votingIntention), data=idCombined) +
    geom_bar(stat="identity") +
    geom_errorbar(aes(ymin=cilower, ymax=ciupper), width=0.4) +
    geom_text(aes(y=0.975, label=paste0(formatC(round(idCombined$votingIntention,3)*100, format="f", digits=1),"%")),
              size=3.25) +
    facet_grid(cols=vars(type), drop=T, scales="free", space="free") +
    scale_x_discrete(name="Self Identification") +
    scale_y_continuous(name="Proportion that Would Vote in Favor of Wolf Reintroduction",
                       limits=c(0,1), breaks=c(seq(0,1,0.25)), expand=c(0,0)) +
    theme_minimal() +
    theme(panel.grid.major.x=element_blank(),
          axis.text.x=element_text(angle=45, hjust=1, vjust=0.9,
                                   margin=margin(b=10)),
          strip.background=element_rect(fill="grey85", color=NA))

ggsave("./paper_Fig4.pdf", idCombinedPlot, "pdf", width=8, height=6, units="in")
ggsave("./paper_Fig4.jpg", idCombinedPlot, "jpg", width=8, height=6, units="in")
ggsave("./paper_Fig4.png", idCombinedPlot, "png",
       width=8, height=6, units="in", dpi=600)


#   Summarize support for management options
##      Limit for deer pop decline
###         Unweighted
# table(factor(ifelse(swp$mgmtLimitDeerElk > 4, 1, 0)))
# prop.table(table(factor(ifelse(swp$mgmtLimitDeerElk > 4, 1, 0))))
###         Weighted
mgmtDeerPop = as.data.frame(svymean(~factor(ifelse(swp$mgmtLimitDeerElk > 4, 1, 0)),
                                    swpSvy))
mgmtDeerPop = cbind(.id=rownames(mgmtDeerPop),
                    data.frame(mgmtDeerPop, row.names=NULL))
mgmtDeerPop = cbind(mgmtDeerPop,
                    data.frame(confint(svymean(~factor(ifelse(mgmtLimitDeerElk > 4, 1, 0)),
                                               swpSvy)),
                               row.names=NULL))
colnames(mgmtDeerPop) = c(".id","prop","se","cilower","ciupper")
mgmtDeerPop = mgmtDeerPop[c(2,1),]
mgmtDeerPop[,1] = c("Yes","No")
mgmtDeerPop$.id = factor(mgmtDeerPop$.id, levels=mgmtDeerPop$.id)
mgmtDeerPop$type = "Limit for Deer and Elk\nPopulation Decline"

##      Lethal removal for livestock loss
###         Unweighted
# table(factor(ifelse(swp$mgmtLethalRemoval > 4, 1, 0)))
# prop.table(table(factor(ifelse(swp$mgmtLethalRemoval > 4, 1, 0))))
###         Weighted
mgmtLethalLvstck = as.data.frame(svymean(~factor(ifelse(swp$mgmtLethalRemoval > 4, 1, 0)),
                                         swpSvy))
mgmtLethalLvstck = cbind(.id=rownames(mgmtLethalLvstck),
                         data.frame(mgmtLethalLvstck, row.names=NULL))
mgmtLethalLvstck = cbind(mgmtLethalLvstck,
                         data.frame(confint(svymean(~factor(ifelse(swp$mgmtLethalRemoval > 4, 1, 0)),
                                                    swpSvy)),
                                    row.names=NULL))
colnames(mgmtLethalLvstck) = c(".id","prop","se","cilower","ciupper")
mgmtLethalLvstck = mgmtLethalLvstck[c(2,1),]
mgmtLethalLvstck[,1] = c("Yes","No")
mgmtLethalLvstck$.id = factor(mgmtLethalLvstck$.id, levels=mgmtLethalLvstck$.id)
mgmtLethalLvstck$type = "Lethal Removal for\nLivestock Loss"

##      Compensate for livestock loss
###         Unweighted
# table(factor(ifelse(swp$mgmtCompLivestock > 4, 1, 0)))
# prop.table(table(factor(ifelse(swp$mgmtCompLivestock > 4, 1, 0))))
###         Weighted
mgmtCompLvstck = as.data.frame(svymean(~factor(ifelse(swp$mgmtCompLivestock > 4, 1, 0)),
                                       swpSvy))
mgmtCompLvstck = cbind(.id=rownames(mgmtCompLvstck),
                       data.frame(mgmtCompLvstck, row.names=NULL))
mgmtCompLvstck = cbind(mgmtCompLvstck,
                       data.frame(confint(svymean(~factor(ifelse(swp$mgmtCompLivestock > 4, 1, 0)),
                                                  swpSvy)),
                                  row.names=NULL))
colnames(mgmtCompLvstck) = c(".id","prop","se","cilower","ciupper")
mgmtCompLvstck = mgmtCompLvstck[c(2,1),]
mgmtCompLvstck[,1] = c("Yes","No")
mgmtCompLvstck$.id = factor(mgmtCompLvstck$.id, levels=mgmtCompLvstck$.id)
mgmtCompLvstck$type = "Compensate for\nLivestock Loss"

##      Compensate for livestock loss with license rev
###         Unweighted
# table(factor(ifelse(swp$mgmtCompLivestockLicense > 4, 1, 0)))
# prop.table(table(factor(ifelse(swp$mgmtCompLivestockLicense > 4, 1, 0))))
###         Weighted
mgmtCompLvstckLicense = as.data.frame(svymean(~factor(ifelse(swp$mgmtCompLivestockLicense > 4, 1, 0)),
                                              swpSvy))
mgmtCompLvstckLicense = cbind(.id=rownames(mgmtCompLvstckLicense),
                              data.frame(mgmtCompLvstckLicense, row.names=NULL))
mgmtCompLvstckLicense = cbind(mgmtCompLvstckLicense,
                              data.frame(confint(svymean(~factor(ifelse(swp$mgmtCompLivestockLicense > 4, 1, 0)),
                                                         swpSvy)),
                                         row.names=NULL))
colnames(mgmtCompLvstckLicense) = c(".id","prop","se","cilower","ciupper")
mgmtCompLvstckLicense = mgmtCompLvstckLicense[c(2,1),]
mgmtCompLvstckLicense[,1] = c("Yes","No")
mgmtCompLvstckLicense$.id = factor(mgmtCompLvstckLicense$.id, levels=mgmtCompLvstckLicense$.id)
mgmtCompLvstckLicense$type = "Compensate for\nLivestock Loss with\nLicensing Revenue"

##      Compensate for livestock loss with tax rev
###         Unweighted
# table(factor(ifelse(swp$mgmtCompLivestockTax > 4, 1, 0)))
# prop.table(table(factor(ifelse(swp$mgmtCompLivestockTax > 4, 1, 0))))
###         Weighted
mgmtCompLvstckTax = as.data.frame(svymean(~factor(ifelse(swp$mgmtCompLivestockTax > 4, 1, 0)),
                                          swpSvy))
mgmtCompLvstckTax = cbind(.id=rownames(mgmtCompLvstckTax),
                          data.frame(mgmtCompLvstckTax, row.names=NULL))
mgmtCompLvstckTax = cbind(mgmtCompLvstckTax,
                          data.frame(confint(svymean(~factor(ifelse(swp$mgmtCompLivestockTax > 4, 1, 0)),
                                                     swpSvy)),
                                     row.names=NULL))
colnames(mgmtCompLvstckTax) = c(".id","prop","se","cilower","ciupper")
mgmtCompLvstckTax = mgmtCompLvstckTax[c(2,1),]
mgmtCompLvstckTax[,1] = c("Yes","No")
mgmtCompLvstckTax$.id = factor(mgmtCompLvstckTax$.id, levels=mgmtCompLvstckTax$.id)
mgmtCompLvstckTax$type = "Compensate for\nLivestock Loss with\nTax Revenue"

##      Rec hunting
###         Unweighted
# table(factor(ifelse(swp$mgmtRecHunt > 4, 1, 0)))
# prop.table(table(factor(ifelse(swp$mgmtRecHunt > 4, 1, 0))))
###         Weighted
mgmtRecHunt = as.data.frame(svymean(~factor(ifelse(swp$mgmtRecHunt > 4, 1, 0)),
                                    swpSvy))
mgmtRecHunt = cbind(.id=rownames(mgmtRecHunt),
                    data.frame(mgmtRecHunt, row.names=NULL))
mgmtRecHunt = cbind(mgmtRecHunt,
                    data.frame(confint(svymean(~factor(ifelse(swp$mgmtRecHunt > 4, 1, 0)),
                                               swpSvy)),
                               row.names=NULL))
colnames(mgmtRecHunt) = c(".id","prop","se","cilower","ciupper")
mgmtRecHunt = mgmtRecHunt[c(2,1),]
mgmtRecHunt[,1] = c("Yes","No")
mgmtRecHunt$.id = factor(mgmtRecHunt$.id, levels=mgmtRecHunt$.id)
mgmtRecHunt$type = "Recreational\nHunting"

#   Combine support for management options
mgmtCombined = rbindlist(list(mgmtDeerPop, mgmtLethalLvstck, mgmtCompLvstck,
                              mgmtCompLvstckLicense, mgmtCompLvstckTax,
                              mgmtRecHunt),
                         use.names=F)
mgmtCombined = mgmtCombined[mgmtCombined$.id != "No",-1]
mgmtCombined$type = factor(mgmtCombined$type, levels=unique(mgmtCombined$type))


#   FIGURE 5: Support for management options
mgmtCombinedPlot = ggplot(aes(x=reorder(type, -prop), y=prop), data=mgmtCombined) +
    geom_bar(stat="identity") +
    geom_errorbar(aes(ymin=cilower, ymax=ciupper), width=0.4) +
    geom_text(aes(y=0.975, label=paste0(formatC(round(mgmtCombined$prop,3)*100, format="f", digits=1),"%"))) +
    scale_x_discrete(name="Wolf Management Options") +
    scale_y_continuous(name="Weighted Proportion of Respondents in Support",
                       limits=c(0,1), breaks=c(seq(0,1,0.25)), expand=c(0,0)) +
    theme_minimal() +
    theme(panel.grid.major.x=element_blank(),
          axis.text.x=element_text(angle=45, hjust=1, vjust=0.9,
                                   margin=margin(b=10)),
          strip.background=element_rect(fill="grey85", color=NA))

ggsave("./paper_Fig5.pdf", mgmtCombinedPlot, "pdf", width=8, height=6, units="in")
ggsave("./paper_Fig5.jpg", mgmtCombinedPlot, "jpg", width=8, height=6, units="in")
ggsave("./paper_Fig5.png", mgmtCombinedPlot, "png",
       width=8, height=6, units="in", dpi=600)


#   Summarize perceived impacts by region
##      Unweighted (Weighted N/A)
sweep(table(swp$impact, swp$region, useNA="no"),2,
      colSums(table(swp$impact, swp$region, useNA="no")),'/')

impactRegion = as.data.frame(svyby(~factor(impact), ~factor(region),
                                   swpSvy,
                                   svymean, vartype=c("se","ci")))
impactRegion = data.frame(region=rep(c("Eastern Plains","Front Range","Western Slope"), each=3),
                          impact=rep(c("Negative\nImpact","No\nImpact","Positive\nImpact"),3),
                          mean=as.numeric(c(impactRegion[1,2:4], impactRegion[2,2:4], impactRegion[3,2:4])),
                          se=as.numeric(c(impactRegion[1,5:7], impactRegion[2,5:7], impactRegion[3,5:7])),
                          cilower=as.numeric(c(impactRegion[1,8:10], impactRegion[2,8:10], impactRegion[3,8:10])),
                          ciupper=as.numeric(c(impactRegion[1,11:13], impactRegion[2,11:13], impactRegion[3,11:13])))
impactRegion = impactRegion[c(7:9,4:6,1:3),]
impactRegion$region = factor(impactRegion$region, levels=unique(impactRegion$region))
impactRegion$impact = factor(impactRegion$impact, levels=unique(impactRegion$impact))
impactRegion$type = "Impact"


#   FIGURE 6: Perceived impacts by region
impactRegionPlot = ggplot(aes(x=impact, y=mean), data=impactRegion) +
    geom_bar(stat="identity") +
    geom_errorbar(aes(ymin=cilower, ymax=ciupper), width=0.4) +
    geom_text(aes(y=0.725, label=paste0(formatC(round(impactRegion$mean,3)*100, format="f", digits=1),"%"))) +
    facet_grid(cols=vars(region), drop=T, scales="free", space="free") +
    scale_x_discrete(name="Perceived Personal Impact of Wolf Reintroduction") +
    scale_y_continuous(name="Proportion of Respondents",
                       limits=c(0,0.75), breaks=c(seq(0,0.75,0.25)), expand=c(0,0)) +
    theme_minimal() +
    theme(panel.grid.major.x=element_blank(),
          axis.text.x=element_text(angle=45, hjust=1, vjust=0.9,
                                   margin=margin(b=10)),
          strip.background=element_rect(fill="grey85", color=NA))

ggsave("./paper_Fig6.pdf", impactRegionPlot, "pdf", width=8, height=6, units="in")
ggsave("./paper_Fig6.jpg", impactRegionPlot, "jpg", width=8, height=6, units="in")
ggsave("./paper_Fig6.png", impactRegionPlot, "png",
       width=8, height=6, units="in", dpi=600)


#   Summarize voting intention among hunters and ranchers
##      Hunter
###         Unweighted
# identifyHunter = summarySE(swp, "votingIntention", "identifyHunter")
# colnames(identifyHunter)[1] = ".id"
# identifyHunter[,1] = c("Do Not Identify\nAt All","Identify\nSlight Amount",
#                        "Identify\nModerate Amount","Identify\nGreat Deal")
# identifyHunter$.id = factor(identifyHunter$.id, levels=identifyHunter$.id)
# identifyHunter$type = "Hunter"
###         Weighted
identifyHunter = as.data.frame(svyby(~votingIntention, ~factor(identifyHunter),
                               swpSvy,
                               svymean, vartype=c("se","ci")))
colnames(identifyHunter) = c(".id","votingIntention","se","cilower","ciupper")
identifyHunter[,1] = c("Do Not Identify\nAt All","Identify\nSlight Amount",
                       "Identify\nModerate Amount","Identify\nGreat Deal")
identifyHunter$.id = factor(identifyHunter$.id, levels=identifyHunter$.id)
identifyHunter$type = "Hunter"

##      Rancher
###         Unweighted
# identifyRancher = summarySE(swp, "votingIntention", "identifyRancher")
# colnames(identifyRancher)[1] = ".id"
# identifyRancher[,1] = c("Do Not Identify\nAt All","Identify\nSlight Amount",
#                         "Identify\nModerate Amount","Identify\nGreat Deal")
# identifyRancher$.id = factor(identifyRancher$.id, levels=identifyRancher$.id)
# identifyRancher$type = "Rancher"
###         Weighted
identifyRancher = as.data.frame(svyby(~votingIntention, ~factor(identifyRancher),
                                swpSvy,
                                svymean, vartype=c("se","ci")))
colnames(identifyRancher) = c(".id","votingIntention","se","cilower","ciupper")
identifyRancher[,1] = c("Do Not Identify\nAt All","Identify\nSlight Amount",
                        "Identify\nModerate Amount","Identify\nGreat Deal")
identifyRancher$.id = factor(identifyRancher$.id, levels=identifyRancher$.id)
identifyRancher$type = "Rancher"

#   Combine voting intention by identity
identifyHR = rbindlist(list(identifyHunter, identifyRancher),
                       use.names=F)
identifyHR$type = factor(identifyHR$type, levels=unique(identifyHR$type))

#   FIGURE S-1: Voting intention by identity among hunters and ranchers
identifyHRPlot = ggplot(aes(x=.id, y=votingIntention), data=identifyHR) +
  geom_bar(stat="identity") +
  geom_errorbar(aes(ymin=cilower, ymax=ciupper), width=0.4) +
  geom_text(aes(y=0.975, label=paste0(formatC(round(identifyHR$votingIntention,3)*100, format="f", digits=1),"%")),
            size=3.25) +
  facet_grid(cols=vars(type), drop=T, scales="free", space="free") +
  scale_x_discrete(name="Self Identification") +
  scale_y_continuous(name="Proportion that Would Vote in Favor of Wolf Reintroduction",
                     limits=c(0,1), breaks=c(seq(0,1,0.25)), expand=c(0,0)) +
  theme_minimal() +
  theme(panel.grid.major.x=element_blank(),
        axis.text.x=element_text(angle=45, hjust=1, vjust=0.9,
                                 margin=margin(b=10)),
        strip.background=element_rect(fill="grey85", color=NA))

ggsave("./paper_FigS-1.pdf", identifyHRPlot, "pdf", width=8, height=6, units="in")
ggsave("./paper_FigS-1.jpg", identifyHRPlot, "jpg", width=8, height=6, units="in")
ggsave("./paper_FigS-1.png", identifyHRPlot, "png",
       width=8, height=6, units="in", dpi=600)
